# Supplementary material for: Perceived Difficulties in Physical Tasks and Physical Fitness in Treatment- and Non-Treatment-Seeking Youths with Obesity
Source: Children (Basel). 2022 Sep 4;9(9):1351. doi: 10.3390/children9091351 (PMC9498025; doi:10.3390/children9091351)
Supplement: Supplementary file 1 [file children-09-01351-s001.zip]

Archive with 1 entries (1 files):
- children-1865953-supplementary.pdf
